# Supplementary material for: Preparation and Evaluation of Folate Modified PEG-PLLA Nanoparticles Loaded with Lycorine for Glioma Treatment
Source: Molecules. 2024 Feb 29;29(5):1081. doi: 10.3390/molecules29051081 (PMC10934019; doi:10.3390/molecules29051081)
Supplement: Supplementary file 1 [file molecules-29-01081-s001.zip]

Archive with 1 entries (1 files):
- molecules-2856050-supplementary.pdf
